# Supplementary material for: Two-Photon Functional Imaging of the Auditory Cortex in Behaving Mice: From Neural Networks to Single Spines
Source: Front Neural Circuits. 2018 Apr 24;12:33. doi: 10.3389/fncir.2018.00033 (PMC5928246; doi:10.3389/fncir.2018.00033)
Supplement: Supplementary File 1 — 3D print file for recording chamber. [file Data_Sheet_1.ZIP]

Archive with 5 entries (5 files):
- Supplementary File 2-Head-post.SLDPRT
- Supplementary File 3-Recording holder.SLDPRT
- Supplementary File 4-Body tube.SLDPRT
- Supplementary File 5-Head-post holder.SLDPRT
- Supplementary File 1-Recording chamber.SLDPRT
